# Supplementary material for: Changes in Gut Microbiota Induced by Doxycycline Influence in Vascular Function and Development of Hypertension in DOCA-Salt Rats
Source: Nutrients. 2021 Aug 26;13(9):2971. doi: 10.3390/nu13092971 (PMC8464928; doi:10.3390/nu13092971)
Supplement: Supplementary file 1 [file nutrients-13-02971-s001.zip]

Archive with 1 entries (1 files):
- nutrients-1335415-SI.pdf
